# Supplementary material for: Tris(thio­cyanato-κN)tris­(triphenyl­phosphine oxide-κO)terbium(III)
Source: Acta Crystallogr Sect E Struct Rep Online. 2012 Nov 24;68(Pt 12):m1531. doi: 10.1107/S1600536812047289 (PMC3588775; doi:10.1107/S1600536812047289)
Supplement: Supplementary file 1 [file e-68-m1531-sup1.cif]

##############################################################################
#                                                                            #
# This CIF contains the data in a paper accepted for publication in          #
# Acta Crystallographica Section E. It conforms to the requirements of       #
# Notes for Authors for Acta Crystallographica Section E, and has been       #
# peer reviewed under the auspices of the IUCr Commission on Journals.       #
#                                                                            #
# Full details of the Crystallographic Information File format               #
# are given in the paper "The Crystallographic Information File (CIF):       #
# a New Standard Archive File for Crystallography" by S. R. Hall, F. H.      #
# Allen and I. D. Brown [Acta Cryst. (1991), A47, 655-685].                  #
#                                                                            #
# The current version of the core CIF dictionary is obtainable from          #
# ftp://ftp.iucr.org/pub/cif_core.dic.                                       #
#                                                                            #
# Software is freely available for graphical display of the structure(s)     #
# in this CIF. For information consult the CIF software page                 #
# http://www.iucr.org/resources/cif/software.                                #
#                                                                            #
# This file may be used for bona fide research purposes within the           #
# scientific community so long as proper attribution is given to the journal # 
# article from which it was obtained.                                        #
#                                                                            #
##############################################################################
data_global
_audit_creation_method
;
  Olex2 1.1
  (compiled 2011.11.01 svn.r2039, GUI svn.r3906)
;
_journal_date_recd_electronic     2012-11-08
_journal_date_accepted     2012-11-16
_journal_name_full     'Acta Crystallographica, Section E'
_journal_year     2012
_journal_volume     68
_journal_issue     12
_journal_page_first     m1531
_journal_page_last     m1531
_journal_paper_category     QM
_journal_paper_doi     10.1107/S1600536812047289
_journal_coeditor_code     HY2605
_publ_contact_author_name     'Richard E. Sykora'
_publ_contact_author_address
;
University of South Alabama
Department of Chemistry
Mobile, AL 36688
USA
;
_publ_contact_author_email     'rsykora@southalabama.edu'
_publ_contact_author_fax     '1 (251) 460-7359'
_publ_contact_author_phone     '1 (251) 460-7422'
_publ_section_title
;
Tris(thiocyanato-\k<i>N</i>)tris(triphenylphosphine
oxide-\k<i>O</i>)terbium(III)
;
loop_
    _publ_author_name
    _publ_author_footnote
    _publ_author_address
    'Pham, Lam N.' ?
;
Department of Chemistry
University of South Alabama
Mobile, AL 36688, USA
;
    'Thames, Anthony T.' .
;
Department of Chemistry
University of South Alabama
Mobile, AL 36688, USA
;
    'White, Frankie D.' .
;
Department of Chemistry
University of South Alabama
Mobile, AL 36688, USA
;
    'Xiang, Kang Rui' .
;
Department of Chemistry
University of South Alabama
Mobile, AL 36688, USA
;
    'Sykora, Richard E.' .
;
Department of Chemistry
University of South Alabama
Mobile, AL 36688, USA
;
_chemical_name_systematic
;
Tris(thiocyanato-\k<i>N</i>)tris(triphenylphosphine
oxide-\k<i>O</i>)terbium(III)
;
_chemical_name_common     ?
_chemical_formula_moiety     'C57 H45 N3 O3 P3 S3 Tb'
_chemical_formula_sum     'C57 H45 N3 O3 P3 S3 Tb'
_chemical_formula_iupac     '[Tb (N C S)3 (C18 H15 O P)3]'
_chemical_formula_weight     1168.01
_chemical_melting_point     ?
_symmetry_cell_setting     trigonal
_symmetry_space_group_name_H-M     'R 3'
_symmetry_space_group_name_Hall     'R 3'
loop_
    _symmetry_equiv_pos_as_xyz
    'x, y, z'
    '-y, x-y, z'
    '-x+y, -x, z'
    'x+2/3, y+1/3, z+1/3'
    '-y+2/3, x-y+1/3, z+1/3'
    '-x+y+2/3, -x+1/3, z+1/3'
    'x+1/3, y+2/3, z+2/3'
    '-y+1/3, x-y+2/3, z+2/3'
    '-x+y+1/3, -x+2/3, z+2/3'
_cell_length_a     38.6774(5)
_cell_length_b     38.6774(5)
_cell_length_c     12.3956(2)
_cell_angle_alpha     90.00
_cell_angle_beta     90.00
_cell_angle_gamma     120.00
_cell_volume     16058.8(4)
_cell_formula_units_Z     12
_cell_measurement_reflns_used     21753
_cell_measurement_theta_min     3.11
_cell_measurement_theta_max     25.29
_cell_measurement_temperature     180.00(10)
_exptl_crystal_description     'prism'
_exptl_crystal_colour     'colourless'
_exptl_crystal_size_max     0.17
_exptl_crystal_size_mid     0.12
_exptl_crystal_size_min     0.05
_exptl_crystal_density_diffrn     1.449
_exptl_crystal_density_meas     ?
_exptl_crystal_density_method     'not measured'
_exptl_crystal_F_000     7080
_exptl_absorpt_coefficient_mu     1.574
_exptl_absorpt_correction_type     multi-scan
_exptl_absorpt_process_details     '(CrysAlis PRO; Agilent, 2012)'
_exptl_absorpt_correction_T_min     0.913
_exptl_absorpt_correction_T_max     1.000
_exptl_special_details     ?
_diffrn_ambient_temperature     180.00(10)
_diffrn_radiation_type     'Mo K\a'
_diffrn_radiation_wavelength     0.71073
_diffrn_radiation_monochromator     graphite
_diffrn_measurement_device_type     'Agilent Xcalibur Eos CCD'
_diffrn_measurement_method     '\w scans'
_diffrn_detector_area_resol_mean     16.0514
_diffrn_reflns_number     79947
_diffrn_reflns_av_R_equivalents     0.0339
_diffrn_reflns_theta_min     3.12
_diffrn_reflns_theta_max     25.35
_diffrn_reflns_theta_full     25.35
_diffrn_measured_fraction_theta_max     0.998
_diffrn_measured_fraction_theta_full     0.998
_diffrn_reflns_limit_h_min     -46
_diffrn_reflns_limit_h_max     46
_diffrn_reflns_limit_k_min     -46
_diffrn_reflns_limit_k_max     46
_diffrn_reflns_limit_l_min     -14
_diffrn_reflns_limit_l_max     14
_diffrn_standards_number     ?
_diffrn_standards_interval_count     ?
_diffrn_standards_interval_time     ?
_diffrn_standards_decay_%     ?
_reflns_number_total     13045
_reflns_number_gt     11605
_reflns_threshold_expression     I>2\s(I)
_refine_ls_structure_factor_coef     Fsqd
_refine_ls_matrix_type     full
_refine_ls_R_factor_all     0.0338
_refine_ls_R_factor_gt     0.0258
_refine_ls_wR_factor_gt     0.0517
_refine_ls_wR_factor_ref     0.0556
_refine_ls_goodness_of_fit_ref     1.059
_refine_ls_restrained_S_all     1.059
_refine_ls_number_reflns     13045
_refine_ls_number_parameters     841
_refine_ls_number_restraints     1
_refine_ls_hydrogen_treatment     constr
_refine_ls_weighting_scheme     calc
_refine_ls_weighting_details
        'calc w=1/[\s^2^(Fo^2^)+(0.0195P)^2^+17.3876P] where P=(Fo^2^+2Fc^2^)/3'
_atom_sites_solution_hydrogens     geom
_atom_sites_solution_primary     direct
_atom_sites_solution_secondary     difmap
_refine_ls_shift/su_max     0.002
_refine_ls_shift/su_mean     0.000
_refine_diff_density_max     0.463
_refine_diff_density_min     -0.505
_refine_ls_extinction_method     none
_refine_ls_extinction_coef     ?
_refine_ls_abs_structure_details     'Flack (1983), 6522 Friedel pairs'
_refine_ls_abs_structure_Flack     -0.028(4)
loop_
    _atom_type_symbol
    _atom_type_description
    _atom_type_scat_dispersion_real
    _atom_type_scat_dispersion_imag
    _atom_type_scat_source
    'C' 'C' 0.0033 0.0016
                         'International Tables Vol C Tables 4.2.6.8 and 6.1.1.4'
    'H' 'H' 0.0000 0.0000
                         'International Tables Vol C Tables 4.2.6.8 and 6.1.1.4'
    'N' 'N' 0.0061 0.0033
                         'International Tables Vol C Tables 4.2.6.8 and 6.1.1.4'
    'O' 'O' 0.0106 0.0060
                         'International Tables Vol C Tables 4.2.6.8 and 6.1.1.4'
    'P' 'P' 0.1023 0.0942
                         'International Tables Vol C Tables 4.2.6.8 and 6.1.1.4'
    'S' 'S' 0.1246 0.1234
                         'International Tables Vol C Tables 4.2.6.8 and 6.1.1.4'
    'Tb' 'Tb' -0.1723 4.1537
                         'International Tables Vol C Tables 4.2.6.8 and 6.1.1.4'
_computing_data_collection     'CrysAlis PRO (Agilent, 2012)'
_computing_cell_refinement     'CrysAlis PRO (Agilent, 2012)'
_computing_data_reduction     'CrysAlis PRO (Agilent, 2012)'
_computing_structure_solution     'SHELXS97 (Sheldrick, 2008)'
_computing_structure_refinement     'SHELXL97 (Sheldrick, 2008)'
_computing_molecular_graphics     'OLEX2 (Dolomanov <i>et al.</i>, 2009)'
_computing_publication_material     'publCIF (Westrip, 2010)'
loop_
    _atom_site_type_symbol
    _atom_site_label
    _atom_site_fract_x
    _atom_site_fract_y
    _atom_site_fract_z
    _atom_site_U_iso_or_equiv
    _atom_site_adp_type
    _atom_site_calc_flag
    _atom_site_refinement_flags
    _atom_site_occupancy
    _atom_site_symmetry_multiplicity
    _atom_site_disorder_assembly
    _atom_site_disorder_group
    Tb Tb1 0.497674(4) 0.499999(4) 0.446699(13) 0.02628(5) Uani d . 1 1 . .
    Tb Tb2 0.3333 0.6667 0.13775(2) 0.02520(11) Uani d S 1 3 . .
    P P3 0.58595(3) 0.57069(3) 0.60883(7) 0.0274(2) Uani d . 1 1 . .
    P P1 0.42911(3) 0.52091(3) 0.61339(8) 0.0291(2) Uani d . 1 1 . .
    P P4 0.31745(3) 0.57934(3) 0.30108(8) 0.0298(2) Uani d . 1 1 . .
    S S3 0.53514(4) 0.61380(4) 0.17730(10) 0.0639(3) Uani d . 1 1 . .
    S S2 0.57413(4) 0.46737(4) 0.16746(10) 0.0593(3) Uani d . 1 1 . .
    S S4 0.41608(4) 0.63107(4) -0.11001(11) 0.0747(4) Uani d . 1 1 . .
    C C4 0.39288(12) 0.64579(12) -0.0310(3) 0.0373(11) Uani d . 1 1 . .
    C C51 0.65967(13) 0.69068(12) 0.5925(3) 0.0546(11) Uani d . 1 1 . .
    H H51 0.6854 0.7092 0.6147 0.066 Uiso calc R 1 1 . .
    O O1 0.45464(8) 0.50789(8) 0.5536(2) 0.0358(7) Uani d . 1 1 . .
    O O3 0.54690(7) 0.54550(8) 0.5507(2) 0.0361(7) Uani d . 1 1 . .
    N N4 0.37642(12) 0.65641(12) 0.0250(3) 0.0459(10) Uani d . 1 1 . .
    O O4 0.33202(8) 0.61932(7) 0.2483(2) 0.0363(7) Uani d . 1 1 . .
    P P2 0.47985(3) 0.41103(3) 0.60768(8) 0.0300(2) Uani d . 1 1 . .
    O O2 0.49021(9) 0.44989(8) 0.5539(2) 0.0402(8) Uani d . 1 1 . .
    C C65 0.31722(10) 0.58382(10) 0.4444(3) 0.0333(8) Uani d . 1 1 . .
    S S1 0.38132(6) 0.41797(5) 0.19602(16) 0.1286(8) Uani d . 1 1 . .
    C C71 0.26838(11) 0.54414(10) 0.2577(3) 0.0389(9) Uani d . 1 1 . .
    C C22 0.36604(11) 0.45058(11) 0.5413(3) 0.0436(9) Uani d . 1 1 . .
    H H22 0.3854 0.4445 0.5200 0.052 Uiso calc R 1 1 . .
    C C17 0.37722(10) 0.48661(11) 0.5903(3) 0.0347(8) Uani d . 1 1 . .
    C C18 0.34790(10) 0.49577(12) 0.6215(3) 0.0433(9) Uani d . 1 1 . .
    H H18 0.3553 0.5204 0.6527 0.052 Uiso calc R 1 1 . .
    C C41 0.62123(9) 0.55611(9) 0.5662(3) 0.0288(7) Uani d . 1 1 . .
    C C47 0.60574(10) 0.62262(10) 0.5790(3) 0.0332(8) Uani d . 1 1 . .
    C C5 0.43799(10) 0.52439(10) 0.7551(3) 0.0320(8) Uani d . 1 1 . .
    C C11 0.44195(10) 0.57042(10) 0.5705(3) 0.0347(8) Uani d . 1 1 . .
    C C53 0.57978(9) 0.56384(10) 0.7520(3) 0.0319(8) Uani d . 1 1 . .
    C C29 0.47584(10) 0.41461(10) 0.7501(3) 0.0311(8) Uani d . 1 1 . .
    C C36 0.42050(13) 0.37379(12) 0.4573(3) 0.0546(11) Uani d . 1 1 . .
    H H36 0.4380 0.3937 0.4105 0.065 Uiso calc R 1 1 . .
    C C35 0.43226(10) 0.37226(10) 0.5611(3) 0.0349(8) Uani d . 1 1 . .
    C C23 0.51747(10) 0.39792(10) 0.5858(3) 0.0340(8) Uani d . 1 1 . .
    C C12 0.46025(13) 0.58369(13) 0.4722(4) 0.0579(12) Uani d . 1 1 . .
    H H12 0.4643 0.5666 0.4280 0.069 Uiso calc R 1 1 . .
    C C42 0.62219(11) 0.54830(12) 0.4578(3) 0.0432(9) Uani d . 1 1 . .
    H H42 0.6061 0.5522 0.4093 0.052 Uiso calc R 1 1 . .
    C C43 0.64722(12) 0.53453(13) 0.4213(3) 0.0517(11) Uani d . 1 1 . .
    H H43 0.6479 0.5293 0.3484 0.062 Uiso calc R 1 1 . .
    C C48 0.58323(12) 0.63523(11) 0.5240(3) 0.0456(10) Uani d . 1 1 . .
    H H48 0.5577 0.6168 0.5004 0.055 Uiso calc R 1 1 . .
    N N3 0.51559(12) 0.55353(11) 0.3266(3) 0.0503(10) Uani d . 1 1 . .
    C C59 0.34993(11) 0.55985(10) 0.2705(3) 0.0347(8) Uani d . 1 1 . .
    C C44 0.67081(12) 0.52877(13) 0.4930(4) 0.0538(11) Uani d . 1 1 . .
    H H44 0.6872 0.5191 0.4689 0.065 Uiso calc R 1 1 . .
    C C58 0.56276(13) 0.52526(11) 0.7911(3) 0.0547(11) Uani d . 1 1 . .
    H H58 0.5549 0.5041 0.7434 0.066 Uiso calc R 1 1 . .
    C C66 0.34695(12) 0.61711(11) 0.4941(3) 0.0504(10) Uani d . 1 1 . .
    H H66 0.3661 0.6380 0.4528 0.060 Uiso calc R 1 1 . .
    C C70 0.28860(11) 0.55285(11) 0.5085(3) 0.0398(9) Uani d . 1 1 . .
    H H70 0.2682 0.5301 0.4762 0.048 Uiso calc R 1 1 . .
    C C46 0.64555(11) 0.55085(11) 0.6375(3) 0.0427(9) Uani d . 1 1 . .
    H H46 0.6453 0.5565 0.7104 0.051 Uiso calc R 1 1 . .
    C C20 0.29724(12) 0.43215(14) 0.5569(3) 0.0583(12) Uani d . 1 1 . .
    H H20 0.2704 0.4136 0.5461 0.070 Uiso calc R 1 1 . .
    C C16 0.43541(12) 0.59601(11) 0.6347(3) 0.0482(10) Uani d . 1 1 . .
    H H16 0.4227 0.5872 0.7009 0.058 Uiso calc R 1 1 . .
    C C50 0.63667(15) 0.70303(12) 0.5393(3) 0.0610(12) Uani d . 1 1 . .
    H H50 0.6467 0.7301 0.5270 0.073 Uiso calc R 1 1 . .
    C C6 0.47519(11) 0.55264(11) 0.7945(3) 0.0450(9) Uani d . 1 1 . .
    H H6 0.4951 0.5693 0.7464 0.054 Uiso calc R 1 1 . .
    C C19 0.30802(11) 0.46814(14) 0.6059(3) 0.0527(11) Uani d . 1 1 . .
    H H19 0.2885 0.4738 0.6285 0.063 Uiso calc R 1 1 . .
    C C52 0.64440(11) 0.65055(10) 0.6127(3) 0.0449(9) Uani d . 1 1 . .
    H H52 0.6598 0.6420 0.6489 0.054 Uiso calc R 1 1 . .
    C C67 0.34860(14) 0.61969(14) 0.6052(4) 0.0649(13) Uani d . 1 1 . .
    H H67 0.3691 0.6423 0.6379 0.078 Uiso calc R 1 1 . .
    C C21 0.32615(12) 0.42350(13) 0.5238(4) 0.0609(12) Uani d . 1 1 . .
    H H21 0.3188 0.3994 0.4895 0.073 Uiso calc R 1 1 . .
    C C37 0.38306(15) 0.34607(15) 0.4226(4) 0.0675(14) Uani d . 1 1 . .
    H H37 0.3754 0.3474 0.3523 0.081 Uiso calc R 1 1 . .
    C C9 0.41732(12) 0.50365(12) 0.9381(3) 0.0462(10) Uani d . 1 1 . .
    H H9 0.3979 0.4871 0.9872 0.055 Uiso calc R 1 1 . .
    C C3 0.52387(12) 0.57841(12) 0.2642(3) 0.0400(10) Uani d . 1 1 . .
    C C72 0.24116(11) 0.55670(12) 0.2374(3) 0.0540(11) Uani d . 1 1 . .
    H H72 0.2487 0.5834 0.2470 0.065 Uiso calc R 1 1 . .
    C C8 0.45469(12) 0.53253(12) 0.9747(3) 0.0453(10) Uani d . 1 1 . .
    H H8 0.4603 0.5355 1.0482 0.054 Uiso calc R 1 1 . .
    C C61 0.37610(14) 0.51666(13) 0.3076(3) 0.0597(12) Uani d . 1 1 . .
    H H61 0.3769 0.4975 0.3511 0.072 Uiso calc R 1 1 . .
    C C45 0.67034(12) 0.53714(13) 0.6000(3) 0.0540(11) Uani d . 1 1 . .
    H H45 0.6868 0.5336 0.6481 0.065 Uiso calc R 1 1 . .
    C C40 0.40580(11) 0.34186(11) 0.6291(3) 0.0492(10) Uani d . 1 1 . .
    H H40 0.4134 0.3404 0.6994 0.059 Uiso calc R 1 1 . .
    N N1 0.44182(12) 0.46278(12) 0.3357(3) 0.0567(11) Uani d . 1 1 . .
    C C10 0.40893(11) 0.49949(11) 0.8300(3) 0.0411(9) Uani d . 1 1 . .
    H H10 0.3838 0.4801 0.8061 0.049 Uiso calc R 1 1 . .
    C C38 0.35679(14) 0.31654(16) 0.4891(4) 0.0701(14) Uani d . 1 1 . .
    H H38 0.3313 0.2983 0.4650 0.084 Uiso calc R 1 1 . .
    C C60 0.35217(12) 0.53192(12) 0.3363(3) 0.0501(10) Uani d . 1 1 . .
    H H60 0.3374 0.5236 0.3998 0.060 Uiso calc R 1 1 . .
    C C39 0.36843(13) 0.31391(14) 0.5927(4) 0.0704(14) Uani d . 1 1 . .
    H H39 0.3511 0.2933 0.6379 0.085 Uiso calc R 1 1 . .
    C C24 0.50903(11) 0.35862(11) 0.5887(3) 0.0421(9) Uani d . 1 1 . .
    H H24 0.4827 0.3379 0.5915 0.050 Uiso calc R 1 1 . .
    C C14 0.46665(15) 0.64753(14) 0.5032(5) 0.0735(15) Uani d . 1 1 . .
    H H14 0.4754 0.6736 0.4812 0.088 Uiso calc R 1 1 . .
    C C68 0.32109(15) 0.59001(14) 0.6672(3) 0.0607(12) Uani d . 1 1 . .
    H H68 0.3226 0.5924 0.7419 0.073 Uiso calc R 1 1 . .
    C C32 0.46498(13) 0.41878(14) 0.9697(3) 0.0567(11) Uani d . 1 1 . .
    H H32 0.4614 0.4205 1.0433 0.068 Uiso calc R 1 1 . .
    C C30 0.48218(13) 0.39124(13) 0.8237(3) 0.0570(12) Uani d . 1 1 . .
    H H30 0.4904 0.3739 0.7987 0.068 Uiso calc R 1 1 . .
    C C25 0.53996(14) 0.35029(13) 0.5874(3) 0.0562(11) Uani d . 1 1 . .
    H H25 0.5342 0.3239 0.5902 0.067 Uiso calc R 1 1 . .
    C C69 0.29066(13) 0.55606(13) 0.6193(3) 0.0532(11) Uani d . 1 1 . .
    H H69 0.2717 0.5355 0.6617 0.064 Uiso calc R 1 1 . .
    C C31 0.47658(13) 0.39319(14) 0.9316(3) 0.0608(12) Uani d . 1 1 . .
    H H31 0.4807 0.3770 0.9792 0.073 Uiso calc R 1 1 . .
    C C34 0.46363(14) 0.43976(13) 0.7911(3) 0.0587(12) Uani d . 1 1 . .
    H H34 0.4587 0.4556 0.7445 0.070 Uiso calc R 1 1 . .
    C C7 0.48309(12) 0.55644(12) 0.9024(3) 0.0515(10) Uani d . 1 1 . .
    H H7 0.5082 0.5756 0.9269 0.062 Uiso calc R 1 1 . .
    C C26 0.57884(13) 0.38046(15) 0.5822(3) 0.0613(12) Uani d . 1 1 . .
    H H26 0.5994 0.3746 0.5818 0.074 Uiso calc R 1 1 . .
    C C15 0.44761(15) 0.63415(13) 0.6011(4) 0.0639(13) Uani d . 1 1 . .
    H H15 0.4430 0.6511 0.6445 0.077 Uiso calc R 1 1 . .
    C C63 0.39710(16) 0.55732(14) 0.1507(4) 0.0704(15) Uani d . 1 1 . .
    H H63 0.4125 0.5661 0.0884 0.084 Uiso calc R 1 1 . .
    C C1 0.41704(15) 0.44470(13) 0.2774(4) 0.0501(13) Uani d . 1 1 . .
    C C62 0.39892(15) 0.52932(13) 0.2156(3) 0.0629(13) Uani d . 1 1 . .
    H H62 0.4154 0.5191 0.1974 0.075 Uiso calc R 1 1 . .
    C C2 0.55123(12) 0.47549(11) 0.2650(3) 0.0417(10) Uani d . 1 1 . .
    N N2 0.53486(12) 0.48160(12) 0.3335(3) 0.0502(10) Uani d . 1 1 . .
    C C28 0.55682(12) 0.42797(12) 0.5777(4) 0.0594(12) Uani d . 1 1 . .
    H H28 0.5629 0.4544 0.5724 0.071 Uiso calc R 1 1 . .
    C C49 0.59883(16) 0.67590(13) 0.5037(3) 0.0626(13) Uani d . 1 1 . .
    H H49 0.5838 0.6846 0.4664 0.075 Uiso calc R 1 1 . .
    C C64 0.37262(14) 0.57240(13) 0.1772(3) 0.0537(12) Uani d . 1 1 . .
    H H64 0.3713 0.5910 0.1325 0.064 Uiso calc R 1 1 . .
    C C54 0.59052(12) 0.59435(11) 0.8253(3) 0.0553(11) Uani d . 1 1 . .
    H H54 0.6018 0.6205 0.8009 0.066 Uiso calc R 1 1 . .
    C C55 0.58479(13) 0.58651(13) 0.9335(3) 0.0692(14) Uani d . 1 1 . .
    H H55 0.5919 0.6074 0.9819 0.083 Uiso calc R 1 1 . .
    C C73 0.20311(13) 0.52994(15) 0.2033(4) 0.0685(13) Uani d . 1 1 . .
    H H73 0.1852 0.5388 0.1895 0.082 Uiso calc R 1 1 . .
    C C56 0.56874(12) 0.54826(14) 0.9710(3) 0.0600(12) Uani d . 1 1 . .
    H H56 0.5657 0.5431 1.0447 0.072 Uiso calc R 1 1 . .
    C C57 0.55741(14) 0.51801(14) 0.8996(4) 0.0641(13) Uani d . 1 1 . .
    H H57 0.5458 0.4919 0.9246 0.077 Uiso calc R 1 1 . .
    C C74 0.19151(16) 0.49143(18) 0.1899(4) 0.0869(18) Uani d . 1 1 . .
    H H74 0.1654 0.4734 0.1693 0.104 Uiso calc R 1 1 . .
    C C27 0.58739(13) 0.41903(16) 0.5775(4) 0.0768(16) Uani d . 1 1 . .
    H H27 0.6138 0.4395 0.5741 0.092 Uiso calc R 1 1 . .
    C C33 0.45873(17) 0.44177(15) 0.8990(4) 0.0787(16) Uani d . 1 1 . .
    H H33 0.4509 0.4594 0.9249 0.094 Uiso calc R 1 1 . .
    C C76 0.25688(15) 0.50466(13) 0.2384(5) 0.0909(19) Uani d . 1 1 . .
    H H76 0.2752 0.4959 0.2469 0.109 Uiso calc R 1 1 . .
    C C13 0.47266(16) 0.62224(15) 0.4385(5) 0.0814(17) Uani d . 1 1 . .
    H H13 0.4851 0.6310 0.3718 0.098 Uiso calc R 1 1 . .
    C C75 0.21866(18) 0.47841(15) 0.2070(6) 0.126(3) Uani d . 1 1 . .
    H H75 0.2108 0.4516 0.1969 0.151 Uiso calc R 1 1 . .
loop_
    _atom_site_aniso_label
    _atom_site_aniso_U_11
    _atom_site_aniso_U_22
    _atom_site_aniso_U_33
    _atom_site_aniso_U_12
    _atom_site_aniso_U_13
    _atom_site_aniso_U_23
    Tb1 0.02646(11) 0.02665(13) 0.02659(10) 0.01392(11) 0.00029(10) 0.00162(9)
    Tb2 0.02401(13) 0.02401(13) 0.0276(2) 0.01201(6) 0.000 0.000
    P3 0.0224(5) 0.0253(5) 0.0320(5) 0.0101(4) -0.0032(4) 0.0014(4)
    P1 0.0245(5) 0.0304(5) 0.0344(5) 0.0153(4) 0.0018(4) -0.0009(4)
    P4 0.0316(5) 0.0243(5) 0.0315(5) 0.0124(4) -0.0007(4) 0.0037(4)
    S3 0.0716(8) 0.0649(8) 0.0577(7) 0.0359(7) 0.0134(6) 0.0363(6)
    S2 0.0656(8) 0.0551(7) 0.0596(8) 0.0320(6) 0.0266(6) -0.0029(6)
    S4 0.0617(8) 0.0616(8) 0.0860(9) 0.0198(6) 0.0362(7) -0.0226(7)
    C4 0.034(2) 0.035(2) 0.031(2) 0.0081(18) 0.0123(18) 0.0039(17)
    C51 0.055(3) 0.036(2) 0.052(3) 0.007(2) 0.012(2) 0.0042(19)
    O1 0.0308(14) 0.0394(16) 0.0413(18) 0.0206(13) -0.0008(12) -0.0040(13)
    O3 0.0229(13) 0.0362(15) 0.0427(17) 0.0099(12) -0.0065(12) 0.0011(12)
    N4 0.048(2) 0.061(3) 0.038(2) 0.034(2) 0.0204(18) 0.0076(19)
    O4 0.0411(16) 0.0284(14) 0.0406(16) 0.0183(12) 0.0045(12) 0.0061(12)
    P2 0.0327(5) 0.0246(5) 0.0356(6) 0.0165(4) 0.0054(4) 0.0063(4)
    O2 0.0499(18) 0.0292(15) 0.0436(19) 0.0214(13) 0.0081(14) 0.0088(13)
    C65 0.0273(18) 0.0238(18) 0.050(2) 0.0139(16) 0.0000(16) 0.0050(16)
    S1 0.1507(17) 0.0882(12) 0.1559(17) 0.0665(12) -0.1274(15) -0.0623(11)
    C71 0.040(2) 0.035(2) 0.0317(19) 0.0114(17) -0.0074(16) 0.0038(15)
    C22 0.037(2) 0.044(2) 0.048(2) 0.0186(19) 0.0021(18) -0.0053(18)
    C17 0.0295(19) 0.046(2) 0.0294(18) 0.0193(17) 0.0009(15) 0.0046(16)
    C18 0.038(2) 0.050(2) 0.043(2) 0.0233(19) -0.0007(17) -0.0016(18)
    C41 0.0263(17) 0.0248(17) 0.0325(18) 0.0106(14) -0.0010(14) -0.0012(14)
    C47 0.036(2) 0.0309(19) 0.0297(18) 0.0148(16) 0.0064(15) 0.0048(14)
    C5 0.0260(18) 0.0338(19) 0.045(2) 0.0218(16) -0.0007(16) -0.0080(16)
    C11 0.0281(18) 0.036(2) 0.042(2) 0.0180(16) 0.0007(15) 0.0035(16)
    C53 0.0180(17) 0.0313(19) 0.043(2) 0.0099(15) 0.0009(15) 0.0067(16)
    C29 0.0235(18) 0.0271(19) 0.043(2) 0.0126(16) 0.0039(15) 0.0055(16)
    C36 0.062(3) 0.048(3) 0.047(3) 0.022(2) -0.007(2) 0.002(2)
    C35 0.038(2) 0.0324(19) 0.041(2) 0.0218(17) 0.0045(16) 0.0015(16)
    C23 0.0342(19) 0.036(2) 0.0346(19) 0.0199(17) 0.0069(15) 0.0036(15)
    C12 0.069(3) 0.059(3) 0.063(3) 0.045(3) 0.028(2) 0.022(2)
    C42 0.043(2) 0.055(3) 0.036(2) 0.028(2) -0.0060(17) -0.0014(18)
    C43 0.053(3) 0.067(3) 0.040(2) 0.034(2) -0.002(2) -0.009(2)
    C48 0.057(3) 0.042(2) 0.044(2) 0.028(2) -0.010(2) -0.0026(18)
    N3 0.070(3) 0.047(2) 0.034(2) 0.029(2) 0.0062(19) 0.0161(17)
    C59 0.046(2) 0.0294(19) 0.0328(19) 0.0219(17) 0.0011(16) 0.0016(15)
    C44 0.050(3) 0.060(3) 0.060(3) 0.034(2) 0.007(2) -0.003(2)
    C58 0.085(3) 0.036(2) 0.042(2) 0.029(2) 0.008(2) 0.0042(18)
    C66 0.051(2) 0.041(2) 0.042(2) 0.011(2) -0.0079(19) -0.0028(18)
    C70 0.039(2) 0.044(2) 0.036(2) 0.0202(18) 0.0063(16) 0.0088(16)
    C46 0.043(2) 0.059(3) 0.034(2) 0.032(2) -0.0090(17) -0.0064(18)
    C20 0.029(2) 0.075(3) 0.052(3) 0.012(2) -0.0016(19) -0.001(2)
    C16 0.061(3) 0.045(2) 0.044(2) 0.031(2) -0.0032(19) -0.0009(18)
    C50 0.093(4) 0.032(2) 0.048(3) 0.024(2) 0.011(2) 0.0078(19)
    C6 0.036(2) 0.043(2) 0.046(2) 0.0121(18) -0.0032(17) 0.0041(18)
    C19 0.034(2) 0.078(3) 0.049(2) 0.031(2) 0.0008(18) 0.003(2)
    C52 0.033(2) 0.031(2) 0.057(2) 0.0065(17) 0.0045(18) 0.0075(18)
    C67 0.072(3) 0.052(3) 0.057(3) 0.020(3) -0.019(3) -0.008(2)
    C21 0.044(3) 0.055(3) 0.066(3) 0.011(2) -0.005(2) -0.015(2)
    C37 0.071(4) 0.073(4) 0.058(3) 0.036(3) -0.024(3) -0.011(3)
    C9 0.047(2) 0.054(3) 0.038(2) 0.026(2) 0.0035(18) -0.0012(18)
    C3 0.038(2) 0.044(2) 0.037(2) 0.020(2) 0.0037(17) 0.0036(19)
    C72 0.042(2) 0.049(3) 0.067(3) 0.020(2) 0.003(2) 0.005(2)
    C8 0.054(3) 0.056(3) 0.037(2) 0.036(2) -0.0105(19) -0.0101(19)
    C61 0.095(4) 0.067(3) 0.045(2) 0.061(3) 0.004(2) 0.016(2)
    C45 0.048(2) 0.076(3) 0.054(3) 0.043(2) -0.009(2) -0.005(2)
    C40 0.044(2) 0.046(2) 0.048(2) 0.015(2) 0.0056(19) 0.0000(19)
    N1 0.052(2) 0.059(3) 0.049(2) 0.020(2) -0.021(2) -0.009(2)
    C10 0.035(2) 0.048(2) 0.039(2) 0.0201(19) 0.0016(16) -0.0058(17)
    C38 0.046(3) 0.088(4) 0.075(4) 0.032(3) -0.017(2) -0.032(3)
    C60 0.072(3) 0.061(3) 0.037(2) 0.047(2) 0.0126(19) 0.0192(19)
    C39 0.045(3) 0.060(3) 0.075(3) 0.002(2) 0.016(2) -0.007(3)
    C24 0.043(2) 0.034(2) 0.056(2) 0.0246(18) -0.0016(18) -0.0013(17)
    C14 0.076(4) 0.050(3) 0.101(4) 0.036(3) -0.001(3) 0.021(3)
    C68 0.095(4) 0.077(3) 0.031(2) 0.058(3) -0.008(2) -0.003(2)
    C32 0.062(3) 0.082(3) 0.040(2) 0.047(3) 0.004(2) -0.004(2)
    C30 0.092(3) 0.070(3) 0.039(2) 0.063(3) 0.013(2) 0.014(2)
    C25 0.073(3) 0.056(3) 0.062(3) 0.049(3) -0.003(2) -0.006(2)
    C69 0.058(3) 0.062(3) 0.044(2) 0.034(2) 0.012(2) 0.015(2)
    C31 0.081(3) 0.084(3) 0.043(2) 0.061(3) 0.015(2) 0.020(2)
    C34 0.094(4) 0.067(3) 0.049(3) 0.065(3) -0.005(2) -0.004(2)
    C7 0.041(2) 0.050(3) 0.055(3) 0.016(2) -0.017(2) -0.006(2)
    C26 0.054(3) 0.089(4) 0.060(3) 0.050(3) -0.001(2) -0.016(3)
    C15 0.090(4) 0.053(3) 0.065(3) 0.048(3) -0.020(3) -0.012(2)
    C63 0.117(4) 0.076(3) 0.055(3) 0.076(3) 0.040(3) 0.026(2)
    C1 0.068(3) 0.055(3) 0.047(3) 0.045(3) -0.023(2) -0.018(2)
    C62 0.099(4) 0.072(3) 0.053(3) 0.069(3) 0.015(2) 0.009(2)
    C2 0.046(3) 0.032(2) 0.049(3) 0.020(2) 0.000(2) -0.0019(18)
    N2 0.058(2) 0.065(3) 0.041(2) 0.041(2) 0.0095(18) -0.0047(19)
    C28 0.038(2) 0.040(2) 0.094(3) 0.015(2) 0.019(2) 0.000(2)
    C49 0.101(4) 0.052(3) 0.052(3) 0.051(3) -0.006(3) 0.010(2)
    C64 0.089(3) 0.053(3) 0.040(2) 0.052(3) 0.019(2) 0.014(2)
    C54 0.059(3) 0.033(2) 0.044(2) 0.001(2) 0.002(2) 0.0010(18)
    C55 0.069(3) 0.055(3) 0.041(2) -0.001(2) 0.005(2) -0.007(2)
    C73 0.039(3) 0.074(3) 0.077(3) 0.017(2) -0.009(2) 0.007(3)
    C56 0.046(3) 0.077(3) 0.035(2) 0.014(2) -0.0027(19) 0.008(2)
    C57 0.089(4) 0.054(3) 0.054(3) 0.040(3) 0.015(3) 0.020(2)
    C74 0.057(3) 0.080(4) 0.081(4) 0.003(3) -0.029(3) -0.004(3)
    C27 0.037(2) 0.071(3) 0.117(5) 0.023(2) 0.014(3) -0.014(3)
    C33 0.135(5) 0.094(4) 0.057(3) 0.095(4) 0.003(3) -0.009(3)
    C76 0.081(4) 0.039(3) 0.143(5) 0.023(3) -0.056(4) -0.024(3)
    C13 0.094(4) 0.074(4) 0.097(4) 0.057(3) 0.048(3) 0.047(3)
    C75 0.104(5) 0.041(3) 0.205(8) 0.015(3) -0.093(5) -0.033(4)
_geom_special_details
;
All e.s.d.'s (except the e.s.d. in the dihedral angle between two l.s. planes)
are estimated using the full covariance matrix. The cell e.s.d.'s are taken
into account individually in the estimation of e.s.d.'s in distances, angles
and torsion angles; correlations between e.s.d.'s in cell parameters are only
used when they are defined by crystal symmetry. An approximate (isotropic)
treatment of cell e.s.d.'s is used for estimating e.s.d.'s involving l.s.
planes.
;
loop_
    _geom_bond_atom_site_label_1
    _geom_bond_atom_site_label_2
    _geom_bond_site_symmetry_2
    _geom_bond_distance
    _geom_bond_publ_flag
    Tb1 O1 . 2.265(3) y
    Tb1 O2 . 2.246(3) y
    Tb1 O3 . 2.243(3) y
    Tb1 N1 . 2.350(4) y
    Tb1 N2 . 2.359(4) y
    Tb1 N3 . 2.356(4) y
    Tb2 N4 . 2.355(4) y
    Tb2 O4 . 2.267(3) y
    P3 O3 . 1.509(3) ?
    P3 C41 . 1.797(3) ?
    P3 C47 . 1.794(3) ?
    P3 C53 . 1.793(4) ?
    P1 O1 . 1.508(3) ?
    P1 C17 . 1.791(3) ?
    P1 C5 . 1.782(4) ?
    P1 C11 . 1.801(4) ?
    P4 O4 . 1.505(3) ?
    P4 C65 . 1.786(4) ?
    P4 C71 . 1.778(4) ?
    P4 C59 . 1.799(4) ?
    S3 C3 . 1.621(4) ?
    S2 C2 . 1.619(4) ?
    S4 C4 . 1.613(4) ?
    C4 N4 . 1.148(5) ?
    C51 H51 . 0.9300 ?
    C51 C50 . 1.371(6) ?
    C51 C52 . 1.380(5) ?
    P2 O2 . 1.504(3) ?
    P2 C29 . 1.784(4) ?
    P2 C35 . 1.792(4) ?
    P2 C23 . 1.784(3) ?
    C65 C66 . 1.371(5) ?
    C65 C70 . 1.402(5) ?
    S1 C1 . 1.602(5) ?
    C71 C72 . 1.385(5) ?
    C71 C76 . 1.381(5) ?
    C22 H22 . 0.9300 ?
    C22 C17 . 1.377(5) ?
    C22 C21 . 1.382(5) ?
    C17 C18 . 1.401(5) ?
    C18 H18 . 0.9300 ?
    C18 C19 . 1.382(5) ?
    C41 C42 . 1.381(5) ?
    C41 C46 . 1.378(5) ?
    C47 C48 . 1.373(5) ?
    C47 C52 . 1.401(5) ?
    C5 C6 . 1.389(5) ?
    C5 C10 . 1.404(5) ?
    C11 C12 . 1.374(5) ?
    C11 C16 . 1.388(5) ?
    C53 C58 . 1.383(5) ?
    C53 C54 . 1.378(5) ?
    C29 C30 . 1.389(5) ?
    C29 C34 . 1.374(5) ?
    C36 H36 . 0.9300 ?
    C36 C35 . 1.376(5) ?
    C36 C37 . 1.371(6) ?
    C35 C40 . 1.391(5) ?
    C23 C24 . 1.386(5) ?
    C23 C28 . 1.382(5) ?
    C12 H12 . 0.9300 ?
    C12 C13 . 1.383(6) ?
    C42 H42 . 0.9300 ?
    C42 C43 . 1.393(5) ?
    C43 H43 . 0.9300 ?
    C43 C44 . 1.370(6) ?
    C48 H48 . 0.9300 ?
    C48 C49 . 1.397(5) ?
    N3 C3 . 1.148(5) ?
    C59 C60 . 1.390(5) ?
    C59 C64 . 1.384(5) ?
    C44 H44 . 0.9300 ?
    C44 C45 . 1.368(6) ?
    C58 H58 . 0.9300 ?
    C58 C57 . 1.367(5) ?
    C66 H66 . 0.9300 ?
    C66 C67 . 1.379(6) ?
    C70 H70 . 0.9300 ?
    C70 C69 . 1.377(5) ?
    C46 H46 . 0.9300 ?
    C46 C45 . 1.387(5) ?
    C20 H20 . 0.9300 ?
    C20 C19 . 1.379(6) ?
    C20 C21 . 1.380(6) ?
    C16 H16 . 0.9300 ?
    C16 C15 . 1.369(5) ?
    C50 H50 . 0.9300 ?
    C50 C49 . 1.379(6) ?
    C6 H6 . 0.9300 ?
    C6 C7 . 1.364(5) ?
    C19 H19 . 0.9300 ?
    C52 H52 . 0.9300 ?
    C67 H67 . 0.9300 ?
    C67 C68 . 1.349(6) ?
    C21 H21 . 0.9300 ?
    C37 H37 . 0.9300 ?
    C37 C38 . 1.362(7) ?
    C9 H9 . 0.9300 ?
    C9 C8 . 1.389(5) ?
    C9 C10 . 1.369(5) ?
    C72 H72 . 0.9300 ?
    C72 C73 . 1.376(5) ?
    C8 H8 . 0.9300 ?
    C8 C7 . 1.360(5) ?
    C61 H61 . 0.9300 ?
    C61 C60 . 1.370(5) ?
    C61 C62 . 1.374(6) ?
    C45 H45 . 0.9300 ?
    C40 H40 . 0.9300 ?
    C40 C39 . 1.378(6) ?
    N1 C1 . 1.123(5) ?
    C10 H10 . 0.9300 ?
    C38 H38 . 0.9300 ?
    C38 C39 . 1.381(6) ?
    C60 H60 . 0.9300 ?
    C39 H39 . 0.9300 ?
    C24 H24 . 0.9300 ?
    C24 C25 . 1.386(5) ?
    C14 H14 . 0.9300 ?
    C14 C15 . 1.379(7) ?
    C14 C13 . 1.372(7) ?
    C68 H68 . 0.9300 ?
    C68 C69 . 1.384(6) ?
    C32 H32 . 0.9300 ?
    C32 C31 . 1.360(5) ?
    C32 C33 . 1.353(6) ?
    C30 H30 . 0.9300 ?
    C30 C31 . 1.363(5) ?
    C25 H25 . 0.9300 ?
    C25 C26 . 1.368(6) ?
    C69 H69 . 0.9300 ?
    C31 H31 . 0.9300 ?
    C34 H34 . 0.9300 ?
    C34 C33 . 1.359(6) ?
    C7 H7 . 0.9300 ?
    C26 H26 . 0.9300 ?
    C26 C27 . 1.358(6) ?
    C15 H15 . 0.9300 ?
    C63 H63 . 0.9300 ?
    C63 C62 . 1.379(5) ?
    C63 C64 . 1.377(6) ?
    C62 H62 . 0.9300 ?
    C2 N2 . 1.152(5) ?
    C28 H28 . 0.9300 ?
    C28 C27 . 1.388(6) ?
    C49 H49 . 0.9300 ?
    C64 H64 . 0.9300 ?
    C54 H54 . 0.9300 ?
    C54 C55 . 1.368(5) ?
    C55 H55 . 0.9300 ?
    C55 C56 . 1.368(6) ?
    C73 H73 . 0.9300 ?
    C73 C74 . 1.334(7) ?
    C56 H56 . 0.9300 ?
    C56 C57 . 1.353(6) ?
    C57 H57 . 0.9300 ?
    C74 H74 . 0.9300 ?
    C74 C75 . 1.389(8) ?
    C27 H27 . 0.9300 ?
    C33 H33 . 0.9300 ?
    C76 H76 . 0.9300 ?
    C76 C75 . 1.366(6) ?
    C13 H13 . 0.9300 ?
    C75 H75 . 0.9300 ?
loop_
    _geom_angle_atom_site_label_1
    _geom_angle_atom_site_label_2
    _geom_angle_atom_site_label_3
    _geom_angle_site_symmetry_1
    _geom_angle_site_symmetry_3
    _geom_angle
    _geom_angle_publ_flag
    O1 Tb1 N3 . . 99.48(12) ?
    O1 Tb1 N1 . . 84.99(12) ?
    O1 Tb1 N2 . . 171.36(12) ?
    O3 Tb1 O1 . . 87.18(10) ?
    O3 Tb1 O2 . . 91.69(10) ?
    O3 Tb1 N3 . . 84.97(11) ?
    O3 Tb1 N1 . . 167.59(12) ?
    O3 Tb1 N2 . . 99.90(11) ?
    O2 Tb1 O1 . . 89.08(10) ?
    O2 Tb1 N3 . . 170.63(13) ?
    O2 Tb1 N1 . . 97.79(12) ?
    O2 Tb1 N2 . . 85.77(11) ?
    N3 Tb1 N2 . . 86.18(13) ?
    N1 Tb1 N3 . . 86.84(14) ?
    N1 Tb1 N2 . . 88.83(14) ?
    N4 Tb2 N4 2_665 3_565 88.40(14) ?
    N4 Tb2 N4 2_665 . 88.41(14) ?
    N4 Tb2 N4 3_565 . 88.41(14) ?
    O4 Tb2 N4 . 3_565 97.42(12) ?
    O4 Tb2 N4 2_665 3_565 172.71(11) ?
    O4 Tb2 N4 3_565 . 172.71(11) ?
    O4 Tb2 N4 2_665 . 97.42(12) ?
    O4 Tb2 N4 . . 87.38(11) ?
    O4 Tb2 N4 3_565 2_665 97.41(12) ?
    O4 Tb2 N4 2_665 2_665 87.38(11) ?
    O4 Tb2 N4 . 2_665 172.71(12) ?
    O4 Tb2 N4 3_565 3_565 87.38(11) ?
    O4 Tb2 O4 3_565 2_665 87.27(10) ?
    O4 Tb2 O4 3_565 . 87.27(10) ?
    O4 Tb2 O4 2_665 . 87.27(10) ?
    O3 P3 C41 . . 109.19(15) ?
    O3 P3 C47 . . 110.67(16) ?
    O3 P3 C53 . . 111.18(16) ?
    C47 P3 C41 . . 108.95(15) ?
    C53 P3 C41 . . 108.10(16) ?
    C53 P3 C47 . . 108.68(16) ?
    O1 P1 C17 . . 110.64(16) ?
    O1 P1 C5 . . 112.06(16) ?
    O1 P1 C11 . . 109.36(16) ?
    C17 P1 C11 . . 110.58(16) ?
    C5 P1 C17 . . 108.41(16) ?
    C5 P1 C11 . . 105.69(16) ?
    O4 P4 C65 . . 110.52(16) ?
    O4 P4 C71 . . 111.29(16) ?
    O4 P4 C59 . . 110.95(16) ?
    C65 P4 C59 . . 106.78(16) ?
    C71 P4 C65 . . 108.68(17) ?
    C71 P4 C59 . . 108.47(17) ?
    N4 C4 S4 . . 179.7(4) ?
    C50 C51 H51 . . 120.3 ?
    C50 C51 C52 . . 119.5(4) ?
    C52 C51 H51 . . 120.3 ?
    P1 O1 Tb1 . . 168.67(18) ?
    P3 O3 Tb1 . . 164.49(17) ?
    C4 N4 Tb2 . . 170.0(4) ?
    P4 O4 Tb2 . . 159.75(17) ?
    O2 P2 C29 . . 110.55(16) ?
    O2 P2 C35 . . 110.03(17) ?
    O2 P2 C23 . . 111.66(16) ?
    C29 P2 C35 . . 106.91(16) ?
    C29 P2 C23 . . 106.70(16) ?
    C23 P2 C35 . . 110.84(16) ?
    P2 O2 Tb1 . . 168.4(2) ?
    C66 C65 P4 . . 119.7(3) ?
    C66 C65 C70 . . 118.8(4) ?
    C70 C65 P4 . . 121.4(3) ?
    C72 C71 P4 . . 119.6(3) ?
    C76 C71 P4 . . 122.0(3) ?
    C76 C71 C72 . . 118.4(4) ?
    C17 C22 H22 . . 119.9 ?
    C17 C22 C21 . . 120.2(4) ?
    C21 C22 H22 . . 119.9 ?
    C22 C17 P1 . . 119.3(3) ?
    C22 C17 C18 . . 119.6(3) ?
    C18 C17 P1 . . 121.2(3) ?
    C17 C18 H18 . . 120.1 ?
    C19 C18 C17 . . 119.8(4) ?
    C19 C18 H18 . . 120.1 ?
    C42 C41 P3 . . 117.5(3) ?
    C46 C41 P3 . . 122.6(3) ?
    C46 C41 C42 . . 119.8(3) ?
    C48 C47 P3 . . 120.6(3) ?
    C48 C47 C52 . . 119.7(3) ?
    C52 C47 P3 . . 119.7(3) ?
    C6 C5 P1 . . 119.4(3) ?
    C6 C5 C10 . . 117.8(3) ?
    C10 C5 P1 . . 122.9(3) ?
    C12 C11 P1 . . 118.4(3) ?
    C12 C11 C16 . . 119.1(4) ?
    C16 C11 P1 . . 122.5(3) ?
    C58 C53 P3 . . 117.6(3) ?
    C54 C53 P3 . . 124.4(3) ?
    C54 C53 C58 . . 118.0(3) ?
    C30 C29 P2 . . 123.3(3) ?
    C34 C29 P2 . . 119.7(3) ?
    C34 C29 C30 . . 116.9(4) ?
    C35 C36 H36 . . 119.9 ?
    C37 C36 H36 . . 119.9 ?
    C37 C36 C35 . . 120.1(4) ?
    C36 C35 P2 . . 119.2(3) ?
    C36 C35 C40 . . 118.9(4) ?
    C40 C35 P2 . . 121.7(3) ?
    C24 C23 P2 . . 121.9(3) ?
    C28 C23 P2 . . 118.9(3) ?
    C28 C23 C24 . . 118.7(3) ?
    C11 C12 H12 . . 119.8 ?
    C11 C12 C13 . . 120.5(4) ?
    C13 C12 H12 . . 119.8 ?
    C41 C42 H42 . . 120.0 ?
    C41 C42 C43 . . 120.0(3) ?
    C43 C42 H42 . . 120.0 ?
    C42 C43 H43 . . 120.1 ?
    C44 C43 C42 . . 119.8(4) ?
    C44 C43 H43 . . 120.1 ?
    C47 C48 H48 . . 120.1 ?
    C47 C48 C49 . . 119.7(4) ?
    C49 C48 H48 . . 120.1 ?
    C3 N3 Tb1 . . 176.9(3) ?
    C60 C59 P4 . . 122.0(3) ?
    C64 C59 P4 . . 118.8(3) ?
    C64 C59 C60 . . 119.2(3) ?
    C43 C44 H44 . . 119.9 ?
    C45 C44 C43 . . 120.2(4) ?
    C45 C44 H44 . . 119.9 ?
    C53 C58 H58 . . 119.8 ?
    C57 C58 C53 . . 120.5(4) ?
    C57 C58 H58 . . 119.8 ?
    C65 C66 H66 . . 119.9 ?
    C65 C66 C67 . . 120.2(4) ?
    C67 C66 H66 . . 119.9 ?
    C65 C70 H70 . . 119.9 ?
    C69 C70 C65 . . 120.2(4) ?
    C69 C70 H70 . . 119.9 ?
    C41 C46 H46 . . 120.2 ?
    C41 C46 C45 . . 119.7(3) ?
    C45 C46 H46 . . 120.2 ?
    C19 C20 H20 . . 119.9 ?
    C19 C20 C21 . . 120.2(4) ?
    C21 C20 H20 . . 119.9 ?
    C11 C16 H16 . . 119.8 ?
    C15 C16 C11 . . 120.4(4) ?
    C15 C16 H16 . . 119.8 ?
    C51 C50 H50 . . 119.5 ?
    C51 C50 C49 . . 121.0(4) ?
    C49 C50 H50 . . 119.5 ?
    C5 C6 H6 . . 119.4 ?
    C7 C6 C5 . . 121.2(4) ?
    C7 C6 H6 . . 119.4 ?
    C18 C19 H19 . . 120.0 ?
    C20 C19 C18 . . 120.0(4) ?
    C20 C19 H19 . . 120.0 ?
    C51 C52 C47 . . 120.3(4) ?
    C51 C52 H52 . . 119.8 ?
    C47 C52 H52 . . 119.8 ?
    C66 C67 H67 . . 119.4 ?
    C68 C67 C66 . . 121.3(4) ?
    C68 C67 H67 . . 119.4 ?
    C22 C21 H21 . . 119.9 ?
    C20 C21 C22 . . 120.1(4) ?
    C20 C21 H21 . . 119.9 ?
    C36 C37 H37 . . 119.3 ?
    C38 C37 C36 . . 121.3(5) ?
    C38 C37 H37 . . 119.3 ?
    C8 C9 H9 . . 119.8 ?
    C10 C9 H9 . . 119.8 ?
    C10 C9 C8 . . 120.3(4) ?
    N3 C3 S3 . . 179.0(4) ?
    C71 C72 H72 . . 119.8 ?
    C73 C72 C71 . . 120.4(4) ?
    C73 C72 H72 . . 119.8 ?
    C9 C8 H8 . . 120.2 ?
    C7 C8 C9 . . 119.6(4) ?
    C7 C8 H8 . . 120.2 ?
    C60 C61 H61 . . 119.5 ?
    C60 C61 C62 . . 120.9(4) ?
    C62 C61 H61 . . 119.5 ?
    C44 C45 C46 . . 120.6(4) ?
    C44 C45 H45 . . 119.7 ?
    C46 C45 H45 . . 119.7 ?
    C35 C40 H40 . . 119.9 ?
    C39 C40 C35 . . 120.3(4) ?
    C39 C40 H40 . . 119.9 ?
    C1 N1 Tb1 . . 174.7(4) ?
    C5 C10 H10 . . 119.8 ?
    C9 C10 C5 . . 120.4(4) ?
    C9 C10 H10 . . 119.8 ?
    C37 C38 H38 . . 120.3 ?
    C37 C38 C39 . . 119.3(4) ?
    C39 C38 H38 . . 120.3 ?
    C59 C60 H60 . . 120.0 ?
    C61 C60 C59 . . 120.0(4) ?
    C61 C60 H60 . . 120.0 ?
    C40 C39 C38 . . 120.0(4) ?
    C40 C39 H39 . . 120.0 ?
    C38 C39 H39 . . 120.0 ?
    C23 C24 H24 . . 120.1 ?
    C25 C24 C23 . . 119.8(4) ?
    C25 C24 H24 . . 120.1 ?
    C15 C14 H14 . . 120.1 ?
    C13 C14 H14 . . 120.1 ?
    C13 C14 C15 . . 119.8(4) ?
    C67 C68 H68 . . 120.1 ?
    C67 C68 C69 . . 119.8(4) ?
    C69 C68 H68 . . 120.1 ?
    C31 C32 H32 . . 120.5 ?
    C33 C32 H32 . . 120.5 ?
    C33 C32 C31 . . 119.0(4) ?
    C29 C30 H30 . . 119.2 ?
    C31 C30 C29 . . 121.6(4) ?
    C31 C30 H30 . . 119.2 ?
    C24 C25 H25 . . 119.6 ?
    C26 C25 C24 . . 120.7(4) ?
    C26 C25 H25 . . 119.6 ?
    C70 C69 C68 . . 119.8(4) ?
    C70 C69 H69 . . 120.1 ?
    C68 C69 H69 . . 120.1 ?
    C32 C31 C30 . . 120.0(4) ?
    C32 C31 H31 . . 120.0 ?
    C30 C31 H31 . . 120.0 ?
    C29 C34 H34 . . 119.6 ?
    C33 C34 C29 . . 120.8(4) ?
    C33 C34 H34 . . 119.6 ?
    C6 C7 H7 . . 119.6 ?
    C8 C7 C6 . . 120.8(4) ?
    C8 C7 H7 . . 119.6 ?
    C25 C26 H26 . . 120.0 ?
    C27 C26 C25 . . 119.9(4) ?
    C27 C26 H26 . . 120.0 ?
    C16 C15 C14 . . 120.2(4) ?
    C16 C15 H15 . . 119.9 ?
    C14 C15 H15 . . 119.9 ?
    C62 C63 H63 . . 119.7 ?
    C64 C63 H63 . . 119.7 ?
    C64 C63 C62 . . 120.6(4) ?
    N1 C1 S1 . . 178.6(5) ?
    C61 C62 C63 . . 119.2(4) ?
    C61 C62 H62 . . 120.4 ?
    C63 C62 H62 . . 120.4 ?
    N2 C2 S2 . . 179.1(4) ?
    C2 N2 Tb1 . . 168.7(3) ?
    C23 C28 H28 . . 119.7 ?
    C23 C28 C27 . . 120.5(4) ?
    C27 C28 H28 . . 119.7 ?
    C48 C49 H49 . . 120.1 ?
    C50 C49 C48 . . 119.7(4) ?
    C50 C49 H49 . . 120.1 ?
    C59 C64 H64 . . 120.0 ?
    C63 C64 C59 . . 120.0(4) ?
    C63 C64 H64 . . 120.0 ?
    C53 C54 H54 . . 119.7 ?
    C55 C54 C53 . . 120.7(4) ?
    C55 C54 H54 . . 119.7 ?
    C54 C55 H55 . . 119.7 ?
    C56 C55 C54 . . 120.5(4) ?
    C56 C55 H55 . . 119.7 ?
    C72 C73 H73 . . 119.5 ?
    C74 C73 C72 . . 121.0(5) ?
    C74 C73 H73 . . 119.5 ?
    C55 C56 H56 . . 120.4 ?
    C57 C56 C55 . . 119.2(4) ?
    C57 C56 H56 . . 120.4 ?
    C58 C57 H57 . . 119.5 ?
    C56 C57 C58 . . 121.0(4) ?
    C56 C57 H57 . . 119.5 ?
    C73 C74 H74 . . 120.2 ?
    C73 C74 C75 . . 119.5(5) ?
    C75 C74 H74 . . 120.2 ?
    C26 C27 C28 . . 120.2(4) ?
    C26 C27 H27 . . 119.9 ?
    C28 C27 H27 . . 119.9 ?
    C32 C33 C34 . . 121.6(4) ?
    C32 C33 H33 . . 119.2 ?
    C34 C33 H33 . . 119.2 ?
    C71 C76 H76 . . 119.9 ?
    C75 C76 C71 . . 120.1(5) ?
    C75 C76 H76 . . 119.9 ?
    C12 C13 H13 . . 120.0 ?
    C14 C13 C12 . . 120.0(5) ?
    C14 C13 H13 . . 120.0 ?
    C74 C75 H75 . . 119.8 ?
    C76 C75 C74 . . 120.5(5) ?
    C76 C75 H75 . . 119.8 ?
